# Supplementary material for: Perceptual impairment in face identification with poor sleep
Source: R Soc Open Sci. 2016 Oct 5;3(10):160321. doi: 10.1098/rsos.160321 (PMC5098972; doi:10.1098/rsos.160321)
Supplement: S1: Performance and sleep measure data for Experiment 1 [file rsos160321supp1.xlsx]

## Sheet: summary
DEMOGRAPHICS				GFMT ACCURACY			GFMT RT					GFMT CONFIDENCE						SLEEP MEASURES
Ppt No.	initial	gender	age	hit rate	correct reject rate	overall percent correct	hit	miss	correct reject	false alarm	overall	hit	miss	correct reject	false alarm	confidence when correct	confidence when incorrect	sci	psqi	ess	sci_group
8	kd	f	39	65	80	72.5	6493	10162	5855.5	6000	6153.5	91	90	93	83.5	93	90	9	13	2	Insomnia
16	ad	m	42	90	90	90	5642	13794	8713.5	9924.5	6795	75.5	55.5	70.5	50	75	50	4	11	7	Insomnia
18	ln	f	31	90	95	92.5	4316	3418.5	3191	3778	3391	89.5	90	86	81	89	88	10	9	3	Insomnia
22	cw	f	35	100	75	87.5	6291.5	*	7311	7866	7327.5	89.5	*	71	80	88	80	13	8	20	Insomnia
27	aj	f	74	60	65	62.5	5809.5	11528.5	5806	6188	6081	68.5	49	61	49	65	49	13	9	12	Insomnia
28	bc	f	61	80	20	50	3478.5	4439	6222.5	2769	3352.5	71	63	31	72.5	64.5	70.5	15	14	2	Insomnia
30	cb	m	32	90	75	82.5	4426.5	8642	7327	5119	5257	67	56.5	66	65	66	64	16	9	3	Insomnia
33	je	m	62	45	90	67.5	6368	6463	6593	8762.5	6481.5	54	37	65	81.5	62	61	14	9	9	Insomnia
34	kb	f	33	80	100	90	6317.5	4863.5	5243	*	5398.5	70.5	76.5	64.5	*	68	76.5	14	12	10	Insomnia
35	sr	f	53	100	50	75	3667.5	*	10279	11204	6297	74.5	*	60.5	65	71	65	14	8	7	Insomnia
38	cf	f	41	70	55	62.5	8336.5	7298.5	6895	9801	7554.5	82	61.5	73	69	82	64	14	5	19	Insomnia
41	jl	f	36	90	100	95	19279.5	14645	9433.5	*	11738	76.5	75.5	75	*	76	75.5	15	7	0	Insomnia
46	vc	f	40	95	65	80	3377	9044	6752	8133.5	5075	80	89	79	58.5	79.5	63	10	12	8	Insomnia
49	gn	f	24	85	75	80	5979	3986	6591	10826	6528.5	58	50	49	68	55	59	14	13	4	Insomnia
55	le	f	32	75	55	65	4442	7860	4107	5558	4618.5	85	81	85	86	85	83.5	5	13	7	Insomnia
71	sa	f	40	40	100	70	4802.5	5725.5	4268.5	*	4379.5	69	56	70	*	70	56	0	11	14	Insomnia
76	bs	f	61	100	40	70	3256	*	8369	4159	3774.5	69.5	*	44.5	73	54.5	73	16	4	12	Insomnia
77	ed	f	42	70	90	80	7463.5	6843	5308.5	10045.5	6001	87	72	90.5	43.5	88.5	64	11	10	10	Insomnia
78	jg	m	31	100	70	85	4863	*	10208.5	10191.5	7049.5	92	*	81	60	87.5	60	14	6	11	Insomnia
80	mn	m	28	100	50	75	2739.5	*	7480.5	4207.5	3414.5	100	*	100	100	100	100	12	7	12	Insomnia
89	em	f	26	60	80	70	9905.5	8776.5	9423	9553.5	9249.5	70	77	82	67.5	77	70.5	14	8	1	Insomnia
90	ml	m	45	100	95	97.5	4557.5	*	6836	13418	6246	100	*	100	100	100	100	14	9	6	Insomnia
93	kb	f	28	100	75	87.5	13552	*	17400	25097	17514.5	89.5	*	67	60	80	60	16	7	4	Insomnia
100	hs	f	44	65	25	45	1980	2390	6332	1940	2014.5	62	72	87	77	69.5	73.5	1	15	6	Insomnia
101	kd	f	28	100	40	70	3513.5	*	4139	7263	4152.5	87	*	68	54	81	54	14	7	2	Insomnia
1	am	f	42	80	65	72.5	5774	4838	4724	4754	4954	51.5	44.5	43	49	51	49	29	1	5	Control
2	cm	f	45	80	90	85	9541	14314	6478.5	2921	7255.5	75	55.5	80	75	78.5	67	19	5	1	Control
3	cz	f	16	70	80	75	6153	9540	4373	2220.5	4699	70	57	54	53	57	54.5	23	1	3	Control
4	gm	f	21	70	65	67.5	3362.5	2558	6155	6048	4453	63.5	64	50	50	60	50	26	5	4	Control
5	ir	f	18	90	100	95	3368	3018.5	3321	*	3355.5	76.5	83	80	*	80	83	21	7	5	Control
6	jb	f	28	95	80	87.5	3194	8421	3381	3973.5	3279	100	85	94	61	99	65	19	7	12	Control
7	jl	f	38	90	95	92.5	6245	11495.5	7063	10693	7101.5	77	43.5	79	21	78	36	28	3	4	Control
9	km	m	17	90	90	90	3741	8611.5	3393	11249	3741	80.5	87.5	76.5	27	78.5	67.5	29	3	4	Control
10	lp	f	25	100	100	100	5928.5	*	12007	*	6893.5	90	*	85	*	90	*	17	10	11	Control
11	ml	f	22	80	60	70	4855.5	6131	4755.5	4818	4811	70	70	70	65	70	70	22	4	6	Control
12	na	m	41	90	80	85	4715.5	13337.5	5218	8318.5	5750.5	76.5	55.5	67.5	52.5	74	55.5	28	5	3	Control
13	rm	m	53	95	60	77.5	6492	6288	8635.5	4311.5	6515	40	33	56	49	47	44	31	2	11	Control
14	sb	m	43	95	90	92.5	2926	2859	3440	6904.5	3299.5	52	29	49	36	52	29	31	2	10	Control
15	sm	f	23	90	80	85	6779.5	9398.5	10553	15681	8647	88	40	70.5	66.5	84	54.5	32	2	12	Control
17	dd	m	19	55	60	57.5	4605	3593	4106.5	7298.5	4584	62	50	66	50.5	63	50	25	5	6	Control
19	st	f	45	100	85	92.5	4475.5	*	4248	7517	4561	68	*	61	54	62	54	30	2	13	Control
20	sw	f	43	65	65	65	5016	8846	7300	6505	6545	59	55	64	59	59.5	57	28	3	12	Control
21	bw	m	35	90	100	95	7629.5	14352.5	6693.5	*	7629.5	75.5	35.5	74.5	*	75.5	35.5	30	3	5	Control
23	em	m	24	55	100	77.5	4925	6749	2949.5	*	3338.5	68	67	80	*	78	67	22	4	10	Control
24	im	f	64	75	85	80	6429	9714	6865	4872	6647	50	25	66	24	63	24.5	20	9	4	Control
25	jm	f	36	100	80	90	3563.5	*	5352	3188.5	3974.5	88	*	66	63.5	81	63.5	26	5	4	Control
26	kw	m	35	70	90	80	4705.5	8297	4608	4194	4883	29.5	28.5	19	41.5	24	35	32	2	6	Control
29	bs	f	43	90	85	87.5	3884.5	7773	3501	3498	3712.5	65.5	27	41	45	50	45	32	1	3	Control
31	ej	m	44	95	90	92.5	4932	13014	6158	12843	5603.5	83	56	79	42.5	81	54	24	4	0	Control
32	fb	f	29	95	55	75	5556	42015	11326	9487	7378	67	53	65	53	67	53	26	8	12	Control
36	ts	m	22	70	65	67.5	7574	7451.5	6400	15928	7732.5	78	88	77	80	77	84	30	2	6	Control
37	ar	f	46	80	75	77.5	4530	6070.5	6962	2999	5721	72.5	72	100	91	100	91	28	2	5	Control
39	ed	f	35	50	95	72.5	12447	9636.5	4671	6220	5830.5	62.5	29	77	32	68	31	21	6	9	Control
40	gn	m	53	65	80	72.5	4579	7544	4528.5	6015	4995	54	32	47.5	78.5	48	51	29	3	7	Control
42	js	m	29	100	70	85	6387	*	11987	27100	9994.5	75	*	64.5	43	74	43	32	1	6	Control
43	kd	f	31	85	90	87.5	6739	8589	9909	16461	8310.5	82	49	81	36	82	49	26	5	10	Control
44	lm	f	21	85	90	87.5	4807	11342	5948	18288	5396	66	29	70	29	67	29	26	7	18	Control
45	lt	f	42	90	90	90	5340	6235	4875.5	2940	5123.5	83	83	80.5	36	82.5	76	23	3	11	Control
48	ba	f	23	90	85	87.5	5740	8934.5	4452	3898	5021	67	47	69	40	67	40	18	6	8	Control
50	ic	m	54	90	70	80	14740.5	9099.5	9423.5	18942	15157	90	83.5	77.5	69	88	79	22	6	16	Control
51	jb	f	24	85	95	90	3863	13427	5676	4605	5241.5	97	41	74	73	83	55.5	29	1	7	Control
52	jl	f	21	85	75	80	5497	7079	4863	5487	5492	65	73	56	68	63.5	68	20	6	9	Control
53	km	f	21	90	80	85	10585.5	16935.5	14437	22690	11896	84	55.5	73.5	70	80.5	65	27	4	11	Control
54	lc	f	43	95	75	85	14956	6162	13740	5330	12260	74	89	68	65	71	68	19	4	4	Control
56	mb	m	50	70	85	77.5	5183.5	5946.5	3628	7280	4235	92.5	72.5	95	65	95	65	29	3	7	Control
57	sm	f	53	95	75	85	10766	727	16767	19395	13238	84	55	68	61	78.5	58	24	5	4	Control
58	as	f	16	85	85	85	20036	26236	17079	83101	20528	55	30	50	40	52.5	35	29	2	11	Control
59	bc	f	67	95	75	85	5992	14852	4851	4474	5053	70	7	69	60	69	59.5	17	7	12	Control
60	cp	m	36	90	65	77.5	4994.5	4754	5248	6833	5993	67.5	28.5	55	52	61	50	26	4	3	Control
61	ew	f	34	90	90	90	6090	9488.5	7272.5	5754	6565	58.5	43	73.5	53.5	66	47.5	30	0	3	Control
62	gs	f	42	100	100	100	5886.5	*	6125.5	*	6006	74.5	*	74	*	74	*	17	5	4	Control
63	kf	f	46	80	90	85	10401.5	10173	7516	10480.5	9321	92	75.5	92	63	92	73.5	25	1	11	Control
64	sw	f	69	95	80	87.5	7722	7951	10317	20931.5	10005	80	65	78.5	70.5	80	70	31	1	1	Control
65	vm	f	31	100	95	97.5	5713	*	5871	667	5713	98	*	90	40	92	40	27	4	4	Control
66	cm	f	44	90	95	92.5	5803.5	8409.5	10593	3622	7338	87	47.5	69	87	83	67	32	1	2	Control
67	jb	f	25	100	100	100	13788.5	*	17799.5	*	13965	61.5	*	58.5	*	60.5	*	28	8	9	Control
68	jm	f	45	70	50	60	3796	4585.5	4036.5	3830.5	3796	80.5	51.5	63	69	72.5	61.5	25	4	1	Control
69	ks	f	47	90	100	95	6350	*	12539	14012	10567	100	*	71.5	83	97.5	83	30	2	2	Control
70	lg	f	33	85	70	77.5	5702	7334	10062.5	6498.5	6818.5	70	38	58.5	65	68	40	21	7	12	Control
72	sm	f	18	80	75	77.5	4221	8701	5943	21962	5868.5	67.5	51.5	66	57	67	53	29	4	6	Control
73	so	f	74	85	80	82.5	4379	3477	4384	5874	4460.5	66	55	63	50.5	65	55	20	1	5	Control
74	su	m	21	40	40	40	4456	9009.5	8781	12092	7368	90.5	80	74.5	83	82	81	22	7	5	Control
75	am	f	45	80	95	87.5	10661	11990	6610	28375	9971.5	74	67	76	17	75	64	23	4	4	Control
79	lf	f	37	90	80	85	3899	8708.5	5964	3314.5	4951	95.5	68	83.5	83	94	71	20	5	9	Control
81	nb	m	41	90	85	87.5	10267	16121	11603	15510	11209	80	59.5	70	41	77	59	17	6	3	Control
82	rg	f	41	80	75	77.5	5488.5	18344	11731	11979	8451	94.5	61.5	86	74	92	67	27	4	8	Control
83	sc	f	34	90	35	62.5	2466.5	4191.5	3896	2578	2775.5	81	52	71	58	81	58	27	2	6	Control
84	sg	f	39	75	70	72.5	5247	6347	6446	6516.5	5848	57	57	59.5	50	58	50	22	3	10	Control
85	tb	f	18	85	85	85	4122	16128	4868	3704	4940	93	92	91	89	91.5	91	25	4	21	Control
86	cm	f	31	100	85	92.5	5258.5	*	7205	15763	6048	100	*	100	50	100	50	30	3	5	Control
87	dm	m	26	95	75	85	4313	5359	5099	6214	5115.5	85	88	82	82	85	85	32	1	5	Control
88	el	m	66	60	85	72.5	8501.5	8681.5	11320	9858	9155.5	67.5	66	74	57	74	64	30	5	9	Control
91	sh	m	62	100	80	90	13107.5	*	15556	21801	14176	81	*	74.5	82	79.5	82	32	2	1	Control
92	ga	m	22	85	95	90	7318	8367	6112	5356	6287	66	56	72	63	70.5	59.5	28	1	8	Control
94	kc	f	41	35	75	55	10360	7128	5060	12386	7131.5	55	61	80	57	72	60	31	1	11	Control
95	tm	m	46	95	80	87.5	10066	16610	10549	13827	10568	90	75	80	80	85	75	29	3	5	Control
96	as	f	56	70	50	60	10941.5	19585.5	13826	12278.5	12278.5	63	52.5	67.5	65.5	64	59.5	26	6	7	Control
97	ct	f	23	70	85	77.5	2815.5	2500.5	2971	6191	2913	77	66.5	77	77.5	77	74	20	8	10	Control
98	dd	f	70	90	85	87.5	14028	5431.5	9086	11873	9913	65.5	85.5	87	80	74	80	19	8	7	Control
99	gk	f	24	70	80	75	6476.5	10615	4952.5	6016.5	6030	61.5	81	70	61	65	81	31	2	15	Control
102	md	f	40	75	65	70	3507	4788	3573	2370	3520	53	37	84	52	81	51	22	4	7	Control
103	rt	f	33	85	40	62.5	2687	2977	3107.5	2688	2894	80	27	31	82.5	81	73	24	5	7	Control
