# Supplementary material for: Perceptual impairment in face identification with poor sleep
Source: R Soc Open Sci. 2016 Oct 5;3(10):160321. doi: 10.1098/rsos.160321 (PMC5098972; doi:10.1098/rsos.160321)
Supplement: S2: Performance and sleep measure data for Experiment 2 [file rsos160321supp2.xlsx]

## Sheet: Sheet1
Demographics		GFMT						Sleep measures
gender	age	overall percent correct	hit rate	correct reject rate	confidence when correct	confidence when incorrect	RT overall	KSS	ISI	PSQI	ESS	sleep night 1	sleep night 2	sleep night 3	sleep average	sleep efficiency	sleep group
Female	23	92.5	95	90	85.5405	74.3333	8.87	2	1	7	12	8.5	8	8	8.16	86.73	Control
Female	26	82.5	80	85	81.2727	73.7143	4.958	1	3	5	8	7.5	8.5	7.5	7.8	86.68	Control
Female	22	97.5	100	95	97.0256	100	6.994	3	1	2	6	8	7	7.5	7.5	100	Control
Male	27	82.5	95	70	77.1515	74.8571	12.566	3	4	3	7	8	8	8	8	95.06	Control
Female	23	90	100	80	85	72.5	5.237	4	12	5	4	9	8.5	7	8.3	94.95	Control
Male	20	85	80	90	74.7059	50.5	4.903	4	8	5	14	9	7.5	9	8.47	92.18	Control
Male	23	92.5	95	90	65.0541	64	12.884	3	1	5	5	7.5	7.5	8.5	7.53	70.43	Control
Female	22	90	90	90	86.5	74.5	6.285	1	6	8	6	7	7.6	7.3	7.33	89.22	Control
Male	28	77.5	80	75	70.8387	67.4444	4.856	3	1	7	14	7.85	7.3	8.5	7.92	97.63	Control
Female	26	75	65	85	83	81.3	5.234	5	4	4	10	7.5	8	7	7.5	95.7	Control
Female	23	90	90	90	56.25	47.75	10.487	2	4	3	12	8.3	9.15	8.85	8.77	95.67	Control
Male	21	100	100	100	81.675	*	22.563	7	9	3	15	7.5	7.3	7.5	7.44	87.43	Control
Female	24	90	100	80	84	76.5	7.014	4	12	6	11	8	7	7	7.33	96.63	Control
Male	19	97.5	100	95	85.4359	68	6.486	3	0	1	4	8	8	8.3	8.11	94.88	Control
Female	22	90	90	90	94.1667	73.5	3.952	1	0	2	6	8	9	9	8.66	98.06	Control
Female	25	97.5	100	95	78.5641	59	5.844	4	7	6	8	8	8	7.5	7.83	90.44	Control
Female	30	92.5	100	85	78.0811	60.3333	8.942	4	3	4	12	8.6	8.25	8	7.3	95.13	Control
Female	22	62.5	65	60	82.4	76.0667	4.271	3	4	3	10	7.5	7	8.15	7.66	88.2	Control
Male	19	75	65	85	81.5333	79.6	9.709	4	4	4	6	11.5	10.5	7.75	9.92	97.42	Control
Male	35	100	100	100	88.225	*	13.967	2	2	3	10	7.5	7.5	7.85	7.66	99.66	Control
Female	31	97.5	100	95	90.8718	68	9.363	1	10	4	11	9	8.5	7	8.16	79.82	Control
Female	25	87.5	75	100	60.8286	51.4	3.321	3	3	6	3	8	7.3	8	7.77	89.61	Control
Female	23	92.5	95	90	72.0811	79.3333	19.502	1	1	2	5	8	8.15	7.75	7.97	86.96	Control
Male	18	80	95	65	80.0312	71.25	5.067	3	3	5	3	10.25	7.85	7.6	8.56	82.66	Control
Male	19	82.5	80	85	65.2424	46.5714	8.123	7	13	7	5	9	9	7.5	8.5	97.02	Control
Female	24	85	70	100	79.9412	86.6667	5.418	6	13	12	8	5	4.5	5.5	5	91.67	Short Sleep
Female	30	70	95	45	56.7857	49.1667	12.953	7	7	11	10	5.5	6.15	5.5	5.75	78.27	Short Sleep
Female	25	57.5	60	55	78.6957	82.4118	5.364	3	9	3	9	6.15	5.5	5	5.58	72.57	Short Sleep
Male	19	82.5	85	80	80.4545	85.8571	11.099	7	7	11	1	4	4	4	4	70.67	Short Sleep
Female	21	100	100	100	95.325	*	26.871	8	17	11	11	4.1	2	3	3.03	100	Short Sleep
Female	26	75	80	70	75.2333	68	4.309	7	11	6	11	6.5	5.5	6	6	91.33	Short Sleep
Male	26	82.5	80	85	74.0606	62.8571	12.506	7	11	7	5	6.25	5.5	6	5.92	79.73	Short Sleep
Female	26	85	90	80	82.6471	64.1667	9.827	7	2	2	15	5.75	6.15	6.15	6.02	79.18	Short Sleep
Female	36	80	85	75	72.9688	76.875	6.449	7	10	8	11	6	5	6.25	5.75	72.64	Short Sleep
Female	28	97.5	95	100	65.7692	64	6.461	2	2	8	9	6.5	6	4.3	5.61	68.48	Short Sleep
Female	18	72.5	60	85	67.8966	50.2727	4.183	4	10	11	3	5	6	5	5.33	70.24	Short Sleep
Male	27	97.5	100	95	68.4103	43	9.432	7	16	11	7	6	2	4	3.97	57.76	Short Sleep
Male	18	77.5	80	75	56.1935	36.1111	6.099	6	8	5	11	5	4.5	4	4.5	82.94	Short Sleep
Male	32	80	70	90	76.4688	74.5	5.184	3	2	3	9	5.5	4.5	5.5	5.16	100	Short Sleep
Female	21	80	80	80	82.9375	70.75	3.311	7	12	6	12	6.5	6	6	6.16	88.1	Short Sleep
Male	31	75	90	60	85.5294	80.5	11.643	7	14	10	7	6.5	5.5	4	5.33	86.77	Short Sleep
Male	25	82.5	70	95	83.4848	73.5714	4.598	8	18	13	11	5.5	5	4.5	5	80.56	Short Sleep
Male	25	75	65	85	79.3333	66.8	13.289	3	12	5	14	5	5.5	5	5.16	100	Short Sleep
Male	19	72.5	65	80	85.6897	79.5455	5.464	7	13	6	9	6.5	6.15	6.5	6.35	94.33	Short Sleep
Male	24	77.5	70	85	85.5806	70.8889	8.734	6	18	8	6	1	4	6	3.67	95	Short Sleep
Female	18	97.5	95	100	75.1282	60	7.936	4	5	6	14	6	3.15	3	4.03	93	Short Sleep
Male	23	77.5	75	80	70.1875	64	7.247	6	19	10	14	6	5	3.5	4.33	70	Short Sleep
Female	18	82.5	95	70	79.7059	67.5	6.242	6	15	10	14	5.5	6	5	5.61	95.6	Short Sleep
Female	19	82.5	85	80	76.5	70	5.59	7	12	10	14	5.5	5.5	5.5	5.5	100	Short Sleep
Male	39	82.5	80	85	78.9706	66	12.461	3	15	13	10	6	6.5	6	6.16	74.79	Short Sleep
